# Supplementary material for: Gas/Liquid Chromatography–Mass Spectrometry Analysis of Key Functional Substances Regulating Poll Gland Secretion in Male Camels during Seasonal Estrus
Source: Animals (Basel). 2023 Jun 18;13(12):2024. doi: 10.3390/ani13122024 (PMC10295320; doi:10.3390/ani13122024)
Supplement: Supplementary file 1 [file animals-13-02024-s001.zip]

Archive with 1 entries (1 files):
- animals-2438885-supplementary.xlsx
