# Supplementary material for: Gas/Liquid Chromatography–Mass Spectrometry Analysis of Key Functional Substances Regulating Poll Gland Secretion in Male Camels during Seasonal Estrus
Source: Animals (Basel). 2023 Jun 18;13(12):2024. doi: 10.3390/ani13122024 (PMC10295320; doi:10.3390/ani13122024)
Supplement: Supplementary file 1 [file animals-13-02024-s001.zip › animals-2438885-supplementary.xlsx]

## Sheet: Table S1
Table S1 Programmed temperature meter
Step	Program
1	The initial temperature is 60°C for 0.5 min
2	8°C /min to 125°C
3	8°C/min to 210°C
4	15°C/min to 270°C
5	The temperature increased from 20°C/min to 305°C for 5 min

## Sheet: Table S2
Table S2 Elution gradient
Time	A%	B%
0.01	95	5
2	95	5
4	70	30
8	50	50
10	20	80
14	0	100
15	0	100
15.1	95	5
16	95	5

## Sheet: Table S3
Table S3 Mass spectrometry parameters
Parameter	Positive ions	negative ions
Spray Voltage (V)	3800	-3000
Capillary Temperature (°C)	320	320
Aux gas heater temperature (°C)	350	350
Sheath Gas Flow Rate (Arb)	40	35
Aux gas flow rate (Arb)	10	8
S-lens RF level	50	50
Mass range (m/z)	100-1200	100-1200
Full ms resolution	70000	70000
MS/MS resolution	17500	17500
NCE/stepped NCE	10, 20, 40	10, 20, 40

## Sheet: Table S4
Table S4 48 neural metabolites
Metabolites	log2(FC)	KEGG	ID Annotation	Annotation	Dataclass	ID	m/z	Retention time (min)	Ion mode	Compound ID	Super Class	Class	Sub Class	Score	Fragmentation Score	Adducts	Formula	Mass Error (ppm)	VIP	P-value	adj.P-value	FC	H1-1	H1-2	H1-3	H2-4	H2-5	H2-6	NC1	NC2	NC3	NC4	NC5	NC6
Adenylosuccinate	37.382	C03794	cfr00250|cfr00230	Alanine, aspartate and glutamate metabolism|Purine metabolism	LC	1.45_444.0592m/z	444.059	1.44933	neg	3551	Benzenoids	Benzene and substituted derivatives	Biphenyls and derivatives	37.5	0	M-H2O-H	C14H18N5O11P	6.44703	1.24324	5.7439e-06	3.56156e-05	1.79098e+11	91923.1	144687	142589	66007.7	136207	102432	6.36381e-07	6.36381e-07	6.36381e-07	6.36381e-07	6.36381e-07	6.36381e-07
Tyramine	18.4685	C00483	cfr00350|cfr04974|cfr04080	Tyrosine metabolism|Protein digestion and absorption|Neuroactive ligand-receptor interaction	GC	199	174	10.864		HMDB0000306	Benzenoids	Benzene and substituted derivatives	Phenethylamines	94.2					2.52735	0.00055892	0.00148576	362722	2.11766	3.69979	0.314391	2.54698	2.28743	2.32801	9.02581e-06	6.03933e-06	7.66812e-06	5.18012e-06	2.48003e-06	6.25792e-06
3,4-Dihydroxybenzeneacetic acid	11.8673	C01161	cfr00350|cfr05030|cfr05031|cfr05034|cfr04728	Tyrosine metabolism|Cocaine addiction|Amphetamine addiction|Alcoholism|Dopaminergic synapse	LC	2.40_168.0414n	167.034	2.3994	neg	HMDB0001336	Benzenoids	Phenols	Benzenediols	56.3	90.4	M-H, 2M-H	C8H8O4	-5.17469	28.0997	4.29511e-08	1.22123e-06	3736.14	4.66217e+07	5.62535e+07	7.01942e+07	4.76193e+07	6.36052e+07	5.16876e+07	16172.7	33898	14106	2465.56	17706.9	5578.23
Vanillylmandelic acid	6.88192	C05584	cfr00350	Tyrosine metabolism	LC	2.27_221.0422m/z	221.042	2.27207	pos	HMDB0000291	Benzenoids	Phenols	Methoxyphenols	41.6	11.7	M+Na	C9H10O5	0.635859	1.19472	0.00106284	0.00225421	117.941	158956	200324	116089	146737	95425.8	11521.5	1690.51	900.438	438.361	709.806	452.324	1990.05
3,4-dihydroxymandelic acid	6.50995	C05580	cfr00350	Tyrosine metabolism	GC	691	355.1	19.173		HMDB0001866	Benzenoids	Phenols	Benzenediols	92.3					1.50423	1.25307e-05	9.28865e-05	91.1358	0.128957	0.177993	0.157969	0.103273	0.103252	0.0763319	0.00169014	0.0013791	0.00108946	0.00145691	0.00119216	0.00139731
Gentisic acid	5.71197	C00628	cfr00350	Tyrosine metabolism	GC	587	355.1	17.906		HMDB0000152	Benzenoids	Benzene and substituted derivatives	Benzoic acids and derivatives	94.8					1.3942	0.000172015	0.000627586	52.4173	0.197124	0.223338	0.0813713	0.165321	0.165863	0.0689529	0.00293293	0.00276667	0.00216396	0.00386392	0.00280115	0.00267885
Adrenaline	5.31946	C00788	cfr00350|cfr04080|cfr04923|cfr04024|cfr04924|cfr04261	Tyrosine metabolism|Neuroactive ligand-receptor interaction|Regulation of lipolysis in adipocytes|cAMP signaling pathway|Renin secretion|Adrenergic signaling in cardiomyocytes	GC	163	116.067	10.16		HMDB0000068	Benzenoids	Phenols	Benzenediols	79.4					1.40386	0.000404264	0.00117995	39.9317	0.0396009	0.017468	0.0302057	0.017458	0.0120422	0.0180589	0.000655774	0.000136091	3.81444e-05	0.00175833	0.000495282	0.000292985
Homovanillic acid	3.80873	C05582	cfr00350|cfr04728	Tyrosine metabolism|Dopaminergic synapse	GC	585	209	17.877		HMDB0000118	Benzenoids	Phenols	Methoxyphenols	76.7					1.13477	8.23863e-05	0.00038863	14.0134	0.0163126	0.0270501	0.0171816	0.0190192	0.0186738	0.00746077	0.00210554	0.00136042	0.000665231	0.00143247	0.000779038	0.00119995
Homogentisic acid	3.24252	C00544	cfr00350|cfr00130	Tyrosine metabolism|Ubiquinone and other terpenoid-quinone biosynthesis	GC	657	384.1	18.723		HMDB0000130	Benzenoids	Benzene and substituted derivatives	Phenylacetic acids	91.8					1.06715	4.39138e-09	2.85395e-07	9.46447	3.35851	3.78779	4.19392	3.18885	3.22264	3.42638	0.173523	0.529328	0.342813	0.554841	0.358036	0.279099
Phenylacetic acid	-4.13672	C07086	cfr00360	Phenylalanine metabolism	GC	189	164	10.774		HMDB0000209	Benzenoids	Benzene and substituted derivatives		99.2					1.15862	0.00116985	0.00263922	0.056849	0.00103455	0.00154762	0.00240238	0.00127285	0.00149753	0.00159923	0.00859519	0.0438237	0.0230395	0.0446569	0.0233762	0.0210525
3,4-dihydroxyphenylvaleric acid	9.84648				GC	937	426.1	23.061		HMDB0029233	Benzenoids	Phenols	Benzenediols	82.9					1.86844	0.00466877	0.00845084	920.63	0.0662307	0.151993	0.0422042	0.0646398	0.06505	0.0159797	7.37152e-05	6.42053e-05	2.69926e-05	0.000218976	5.01093e-05	7.1101e-06
(4-Hydroxybenzoyl)choline	9.34223				LC	7.17_447.2486m/z	447.249	7.17463	neg	HMDB0029559	Benzenoids	Benzene and substituted derivatives	Benzoic acids and derivatives	43	25.4	2M-H	C12H18NO3+	-3.20722	1.06188	9.20935e-07	9.6357e-06	649.068	69863.9	86998.8	88090.2	69313.1	113282	61561.8	197.197	6.36381e-07	78.5371	196.155	77.4661	204.202
3-Hydroxymandelic acid	7.63226				LC	2.38_168.0423n	151.039	2.37518	pos	732	Benzenoids	Phenols	1-hydroxy-4-unsubstituted benzenoids	46	31.6	M+H-H2O, M+H, M+Na	C8H8O4	0.536461	5.5306	1.11811e-08	4.86137e-07	198.398	2.26422e+06	2.51611e+06	1.93381e+06	2.52454e+06	1.83062e+06	1.91866e+06	12341.9	12030.8	11257.4	10346.2	10770.7	8717.1
6-Hydroxydopamine	4.05032				LC	1.82_170.0814m/z	170.081	1.81712	pos	6307	Benzenoids	Phenols	Benzenediols	45	29.1	M+H	C8H11NO3	1.41368	1.15545	1.43194e-05	7.0419e-05	16.568	85139.5	130667	89295.2	109145	150758	67585.1	7318.22	5971.74	5859.38	6783.75	5889.18	6359.23
2-Propylglutaric acid	3.36297	C16658	cfr00982	Drug metabolism - cytochrome P450	LC	3.87_197.0787m/z	197.079	3.86648	pos	HMDB0060684	Lipids and lipid-like molecules	Fatty Acyls	Fatty acids and conjugates	42.3	22.1	M+Na	C8H14O4	1.62798	1.36637	3.13492e-07	4.59835e-06	10.2886	137867	179466	136844	159257	168976	104586	20269	14858.7	10020.8	11071.6	10939.7	19052
L-Acetylcarnitine	2.46835	C02571	cfr04931	Insulin resistance	LC	0.80_203.1160n	204.123	0.8042	pos	HMDB0000201	Lipids and lipid-like molecules	Fatty Acyls	Fatty acid esters	43.5	23.4	M+H, M+Na, M+H-H2O	C9H17NO4	1.30527	1.19288	0.00204825	0.00392447	5.53409	193105	243336	99527.5	202487	85064.7	84857.2	25973	14492.9	74248.4	19483.4	11693.9	18250.7
N-acetyl-l-aspartic acid	10.1995	C01042	cfr00250	Alanine, aspartate and glutamate metabolism	GC	676	158	18.952		HMDB0000812	Organic acids and derivatives	Carboxylic acids and derivatives	Amino acids, peptides, and analogues	82.7					2.10398	0.000366209	0.00111777	1175.88	0.794224	1.00718	0.326184	1.12028	1.11618	0.353468	0.00377206	8.60357e-06	6.94755e-05	4.06275e-05	2.49534e-05	9.618e-05
N-acetylaspartate	6.89471	C01042	cfr00250	Alanine, aspartate and glutamate metabolism	LC	1.13_175.0472n	156.029	1.12768	neg	3769	Organic acids and derivatives	Carboxylic acids and derivatives	Amino acids, peptides, and analogues	45.1	35	M-H2O-H, M-H, 2M-H	C6H9NO5	-4.95462	4.79665	5.7067e-06	3.54378e-05	118.991	2.14489e+06	1.79079e+06	1.64689e+06	2.33014e+06	1.29442e+06	1.08239e+06	17565.4	13913.8	11958.5	14943.7	13019.2	15072.5
L-phenylalanine	6.85689	C00079	cfr00970|cfr04974|cfr00360|cfr00400	Aminoacyl-tRNA biosynthesis|Protein digestion and absorption|Phenylalanine metabolism|Phenylalanine, tyrosine and tryptophan biosynthesis	GC	456	218.009	15.844		HMDB0000159	Organic acids and derivatives	Carboxylic acids and derivatives	Amino acids, peptides, and analogues	96.4					1.54225	0.000123138	0.000508518	115.913	0.068769	0.0961077	0.160868	0.0680323	0.0639819	0.125046	0.000595734	0.000932266	0.000656349	0.00130105	0.000881706	0.000660864
L-glutamic acid	6.02628	C00025	cfr05230|cfr00970|cfr00250|cfr04974|cfr00220|cfr00630|cfr00330|cfr05030|cfr04727|cfr05031|cfr05034|cfr04080|cfr00430|cfr04068|cfr04730|cfr00340|cfr00480|cfr04742|cfr00471|cfr02010|cfr04964|cfr04723|cfr05016|cfr04720|cfr05017|cfr05033|cfr04724|cfr00650|cfr04713|cfr04216|cfr05022|cfr04072|cfr04540|cfr05014|cfr00910|cfr00524|cfr00860	Central carbon metabolism in cancer|Aminoacyl-tRNA biosynthesis|Alanine, aspartate and glutamate metabolism|Protein digestion and absorption|Arginine biosynthesis|Glyoxylate and dicarboxylate metabolism|Arginine and proline metabolism|Cocaine addiction|GABAergic synapse|Amphetamine addiction|Alcoholism|Neuroactive ligand-receptor interaction|Taurine and hypotaurine metabolism|FoxO signaling pathw…	GC	451	246.1	15.745		HMDB0000148	Organic acids and derivatives	Carboxylic acids and derivatives	Amino acids, peptides, and analogues	98.6					1.4519	3.00991e-05	0.000184951	65.1764	0.169718	0.231712	0.406799	0.20818	0.2114	0.289289	0.00380864	0.00298519	0.00306829	0.00641785	0.00466283	0.002334
Glycine	5.78858	C00037	cfr05230|cfr00970|cfr00260|cfr04974|cfr00630|cfr00310|cfr04080|cfr00230|cfr00480|cfr00730|cfr04978|cfr00120|cfr00440|cfr00860	Central carbon metabolism in cancer|Aminoacyl-tRNA biosynthesis|Glycine, serine and threonine metabolism|Protein digestion and absorption|Glyoxylate and dicarboxylate metabolism|Lysine degradation|Neuroactive ligand-receptor interaction|Purine metabolism|Glutathione metabolism|Thiamine metabolism|Mineral absorption|Primary bile acid biosynthesis|Phosphonate and phosphinate metabolism|Porphyrin an…	GC	192	174.1	10.84		HMDB0000123	Organic acids and derivatives	Carboxylic acids and derivatives	Amino acids, peptides, and analogues	99.3					1.4278	1.44221e-07	4.20945e-06	55.276	2.6828	3.6557	4.10942	3.11056	3.19923	2.51263	0.0953351	0.0616591	0.0354029	0.0627196	0.0365512	0.0569527
Pyroglutamic acid	5.0827	C01879	cfr00480	Glutathione metabolism	LC	2.78_128.0342m/z	128.034	2.77715	neg	3251	Organic acids and derivatives	Carboxylic acids and derivatives	Amino acids, peptides, and analogues	41.9	24.7	M-H	C5H7NO3	-8.27705	1.22964	0.0283321	0.0374146	33.888	22933.7	27372.7	313728	28512	313218	324743	3461.61	6199.57	5518.78	7155.61	4765.73	3307.91
L-alanine	4.96306	C00041	cfr05230|cfr00970|cfr00250|cfr04974|cfr00270|cfr00430|cfr02010|cfr04122|cfr00450	Central carbon metabolism in cancer|Aminoacyl-tRNA biosynthesis|Alanine, aspartate and glutamate metabolism|Protein digestion and absorption|Cysteine and methionine metabolism|Taurine and hypotaurine metabolism|ABC transporters|Sulfur relay system|Selenocompound metabolism	GC	59	116	7.383		HMDB0000161	Organic acids and derivatives	Carboxylic acids and derivatives	Amino acids, peptides, and analogues	95.4					1.32112	3.17705e-09	2.85395e-07	31.191	0.63861	0.918307	0.892924	0.838086	0.842058	0.901813	0.0410749	0.0227311	0.0240155	0.0247012	0.0252095	0.0235899
L-Glutamate	4.092	C00025	cfr05230|cfr00970|cfr00250|cfr04974|cfr00220|cfr00630|cfr00330|cfr05030|cfr04727|cfr05031|cfr05034|cfr04080|cfr00430|cfr04068|cfr04730|cfr00340|cfr00480|cfr04742|cfr00471|cfr02010|cfr04964|cfr04723|cfr05016|cfr04720|cfr05017|cfr05033|cfr04724|cfr00650|cfr04713|cfr04216|cfr05022|cfr04072|cfr04540|cfr05014|cfr00910|cfr00524|cfr00860	Central carbon metabolism in cancer|Aminoacyl-tRNA biosynthesis|Alanine, aspartate and glutamate metabolism|Protein digestion and absorption|Arginine biosynthesis|Glyoxylate and dicarboxylate metabolism|Arginine and proline metabolism|Cocaine addiction|GABAergic synapse|Amphetamine addiction|Alcoholism|Neuroactive ligand-receptor interaction|Taurine and hypotaurine metabolism|FoxO signaling pathw…	LC	0.75_148.0606m/z	148.061	0.75195	pos	19	Organic acids and derivatives	Carboxylic acids and derivatives	Amino acids, peptides, and analogues	55.6	80.5	M+H	C5H9NO4	1.01249	1.92196	0.000608968	0.00140994	17.0535	232535	227395	389200	224256	264240	606849	21344.1	15822.8	20517.7	23999.6	12376.4	19961.3
L-threonine	3.79856	C00188	cfr00970|cfr00260|cfr00290|cfr00860	Aminoacyl-tRNA biosynthesis|Glycine, serine and threonine metabolism|Valine, leucine and isoleucine biosynthesis|Porphyrin and chlorophyll metabolism	GC	259	218.1	12.117		HMDB0000167	Organic acids and derivatives	Carboxylic acids and derivatives	Amino acids, peptides, and analogues	98.4					1.10713	0.0042505	0.0078149	13.9149	0.0217143	0.025606	0.0819176	0.02679	0.024171	0.0523238	0.0024819	0.00273384	0.00300967	0.00313547	0.0031013	0.00224818
Serine	3.79078	C00065	cfr05230|cfr00970|cfr00260|cfr00630|cfr00600|cfr00270|cfr04071|cfr00920	Central carbon metabolism in cancer|Aminoacyl-tRNA biosynthesis|Glycine, serine and threonine metabolism|Glyoxylate and dicarboxylate metabolism|Sphingolipid metabolism|Cysteine and methionine metabolism|Sphingolipid signaling pathway|Sulfur metabolism	GC	240	204.1	11.707		HMDB0000187	Organic acids and derivatives	Carboxylic acids and derivatives	Amino acids, peptides, and analogues	95.6					1.14372	1.46386e-05	0.000102033	13.8401	0.11031	0.136249	0.209876	0.111214	0.103877	0.14441	0.0095776	0.00938207	0.0104002	0.0109222	0.0110102	0.00766235
Dl-dopa	3.69918	C00355	cfr00350|cfr05030|cfr05031|cfr05034|cfr04728|cfr04917|cfr05012	Tyrosine metabolism|Cocaine addiction|Amphetamine addiction|Alcoholism|Dopaminergic synapse|Prolactin signaling pathway|Parkinson disease	GC	544	267.091	17.307		HMDB0000609	Organic acids and derivatives	Carboxylic acids and derivatives	Amino acids, peptides, and analogues	79.7					1.10737	0.000107676	0.000457136	12.9887	0.00934221	0.0123082	0.0069128	0.0110144	0.0103034	0.00334888	0.000823129	0.000716927	0.000493212	0.000780483	0.000527515	0.000756916
2-n-Propyl-4-oxopentanoic acid	3.43893	C16655	cfr00982	Drug metabolism - cytochrome P450	LC	4.46_203.0921m/z	203.092	4.45857	neg	HMDB0060683	Organic acids and derivatives	Keto acids and derivatives	Gamma-keto acids and derivatives	50.7	57.4	M+FA-H	C8H14O3	-2.58286	1.10005	0.00125991	0.00260263	10.8448	59820.7	84416.4	140588	73841.2	213087	105944	12487.3	11572.5	8364.32	10839.3	8870.59	10356.4
Beta-alanine	3.33092	C00099	cfr04080|cfr00240|cfr00770|cfr00410|cfr00640	Neuroactive ligand-receptor interaction|Pyrimidine metabolism|Pantothenate and CoA biosynthesis|beta-Alanine metabolism|Propanoate metabolism	GC	291	248.091	12.821		HMDB0000056	Organic acids and derivatives	Carboxylic acids and derivatives	Amino acids, peptides, and analogues	86.3					1.07456	1.47338e-06	1.85162e-05	10.0625	0.00661332	0.0080236	0.00629589	0.00877471	0.00807714	0.00459676	0.00108263	0.000570224	0.000584522	0.000611825	0.000645967	0.000716648
(S)-2-Hydroxyglutarate	2.29426	C03196	cfr00310	Lysine degradation	LC	1.13_148.0361n	147.029	1.12768	neg	4151	Organic acids and derivatives	Hydroxy acids and derivatives	Short-chain hydroxy acids and derivatives	44.1	29.5	M-H2O-H, M-H	C5H8O5	-7.10181	1.22957	7.16704e-06	4.1861e-05	4.90502	159315	157676	135485	173328	129380	89588.2	51250.5	26915.5	14745.2	24147.2	21853.8	33314.2
Palmitoyl Ethanolamide	-0.856599	C16512	cfr04080	Neuroactive ligand-receptor interaction	LC	12.06_299.2824n	300.29	12.0551	pos	43210	Organic acids and derivatives	Carboximidic acids and derivatives	Carboximidic acids	56.9	86.7	M+H, M+Na	C18H37NO2	-0.218079	2.02721	0.000137232	0.000422041	0.552253	370755	473866	274173	367431	409654	474650	761440	809075	759028	505793	744670	712466
Aminomalonate	8.69635	C00872			GC	331	218.017	13.475		HMDB0001147	Organic acids and derivatives	Carboxylic acids and derivatives	Amino acids, peptides, and analogues	90.5					1.71768	0.000203607	0.000731418	414.821	0.0871288	0.105058	0.122252	0.0907133	0.087082	0.0157203	0.000258212	0.000190208	0.000158808	0.000168621	0.000146052	0.000302612
N-Methyl-D-aspartic acid	3.12831	C12269			LC	0.74_146.0449m/z	146.045	0.7359	neg	6662	Organic acids and derivatives	Carboxylic acids and derivatives	Amino acids, peptides, and analogues	46.6	46.9	M-H	C5H9NO4	-6.51077	1.18986	0.0168873	0.0239389	8.7441	144859	87512.4	131083	128245	85944.7	417380	27419.4	15216.9	19107.6	19970.2	12322	19757.7
L-Dopaquinone	10.7041				LC	4.54_196.0607m/z	196.061	4.54222	pos	93719	Organic acids and derivatives	Carboxylic acids and derivatives	Amino acids, peptides, and analogues	53.3	69.4	M+H	C9H9NO4	1.19045	1.07151	0.0177035	0.0249451	1668.27	204556	178755	40322.3	248121	28201.8	14641.6	121.517	103.859	4.85104	32.791	135.623	29.7074
Sodium gluconate	38.0236	C00257	cfr00030	Pentose phosphate pathway	LC	0.83_435.0723m/z	435.072	0.826167	neg	HMDB0303730	Organic oxygen compounds	Organooxygen compounds	Carbohydrates and carbohydrate conjugates	38.4	0	2M-H	C6H11NaO7	-2.16861	1.45158	0.00116055	0.00242873	2.79413e+11	56966.1	223638	263201	63256.7	182478	277339	6.36381e-07	6.36381e-07	6.36381e-07	6.36381e-07	6.36381e-07	6.36381e-07
N-Acetylneuraminic acid 9-phosphate	6.42656	C06241	cfr00520	Amino sugar and nucleotide sugar metabolism	LC	5.23_388.0613m/z	388.061	5.22598	neg	58238	Organic oxygen compounds	Organooxygen compounds	Carbohydrates and carbohydrate conjugates	37.4	0	M-H	C11H20NO12P	-9.71733	1.16246	5.73141e-09	3.11606e-07	86.0179	93504.7	89199.6	94183.4	88086.6	90756.6	122183	1203.49	1579.13	883.747	582.115	1304.78	1165.27
2,5-Dihydroxybenzaldehyde	4.76022	C05585	cfr00350	Tyrosine metabolism	LC	4.63_138.0306n	137.023	4.63043	neg	44699	Organic oxygen compounds	Organooxygen compounds	Carbonyl compounds	54.5	82.3	M-H, M+FA-H	C7H6O3	-7.97035	2.97348	1.56115e-08	6.17934e-07	27.1	748584	726594	485668	641599	621312	667846	36615.8	23484.1	21496.8	24120.6	20659.2	17225.3
3-Acetamidopropanal	2.79998	C18170			LC	1.13_115.0625n	160.061	1.12768	neg	72070	Organic oxygen compounds	Organooxygen compounds	Carbonyl compounds	38.2	0	M+FA-H, 2M-H	C5H9NO2	-7.56104	1.06287	2.05508e-09	1.61156e-07	6.96431	85748.5	81904.4	103219	103368	87132	93250.1	9389.67	17069.6	13829.2	16343.4	11213.2	11792.7
N-acetyl-5-hydroxytryptamine	4.11153	C00978	cfr00380	Tryptophan metabolism	GC	500	290.075	16.457		HMDB0001238	Organoheterocyclic compounds	Indoles and derivatives	Hydroxyindoles	80.6					1.17942	0.000169358	0.000627586	17.286	0.00365563	0.00425658	0.00676783	0.00394287	0.00338634	0.00192677	0.000226488	0.000267075	0.000182155	0.000292093	0.000206477	0.000210418
3-hydroxyanthranilic acid	13.2926	C00632	cfr00380	Tryptophan metabolism	GC	689	354.1	19.127		HMDB0001476	Benzenoids	Benzene and substituted derivatives	Benzoic acids and derivatives	97.6					2.14909	0.000943314	0.00219168	10034.1	0.052929	0.0738894	0.152752	0.106679	0.111804	0.233756	8.0097e-06	1.07548e-05	1.19472e-05	1.26849e-05	1.8615e-05	1.09209e-05
3-Hydroxyanthranilic acid	5.56473	C00632	cfr00380	Tryptophan metabolism	LC	3.65_153.0428n	136.04	3.64533	pos	3275	Benzenoids	Benzene and substituted derivatives	Benzoic acids and derivatives	40.9	8.37	M+H-H2O, M+H, M+Na	C7H7NO3	1.5977	1.14717	0.0101515	0.0153727	47.3314	44854.5	66188	183212	45885.9	297417	150719	2827.59	3055.69	2343.56	2867.45	2631.55	2928.57
2-aminobenzoic acid	-3.92721	C00108	cfr00380|cfr00400	Tryptophan metabolism|Phenylalanine, tyrosine and tryptophan biosynthesis	GC	447	266	15.668		HMDB0001123	Benzenoids	Benzene and substituted derivatives	Benzoic acids and derivatives	91.2					1.16599	5.93104e-06	5.03599e-05	0.0657344	0.000325723	0.000382795	0.000590747	0.000528443	0.000456149	0.000367741	0.0047919	0.00817856	0.00539164	0.00949247	0.00612065	0.00636284
N-formylanthranilic acid	-5.42818	C05653	cfr00380	Tryptophan metabolism	LC	4.96_164.0346m/z	164.035	4.96125	neg	34537	Benzenoids	Benzene and substituted derivatives	Benzoic acids and derivatives	56.5	96.5	M-H	C8H7NO3	-4.51998	2.31128	4.66342e-07	6.06488e-06	0.0232249	9395.62	10247.7	9433.1	8779.18	9205.54	7319.44	376956	447823	385567	253578	381589	495958
Alpha-aminoadipic acid	4.23864	C00956	cfr00310	Lysine degradation	GC	514	230.1	16.692		HMDB0000510	Organic acids and derivatives	Carboxylic acids and derivatives	Amino acids, peptides, and analogues	80.2					1.21269	0.000129784	0.000521094	18.8781	0.0153387	0.0260363	0.0108444	0.0186873	0.0172814	0.00855889	0.0018282	0.000755029	0.000331332	0.000785289	0.000326338	0.00109862
Kynurenic acid	15.1953	C01717	cfr00380	Tryptophan metabolism	GC	645	318.1	18.602		HMDB0000715	Organoheterocyclic compounds	Quinolines and derivatives	Quinoline carboxylic acids	81.7					1.80166	0.0110216	0.0175071	37518.5	0.000233704	1.47089	1.47161	1.21132	1.63383	0.000107403	2.53104e-05	4.54938e-05	2.58238e-05	3.40848e-05	1.43587e-05	9.1988e-06
L-tryptophan	12.797	C00078	cfr00970|cfr00260|cfr04726|cfr00380|cfr00400|cfr05143	Aminoacyl-tRNA biosynthesis|Glycine, serine and threonine metabolism|Serotonergic synapse|Tryptophan metabolism|Phenylalanine, tyrosine and tryptophan biosynthesis|African trypanosomiasis	GC	622	145	18.327		HMDB0000929	Organoheterocyclic compounds	Indoles and derivatives	Indolyl carboxylic acids and derivatives	66					2.10862	0.0105454	0.0168079	7116.8	0.414966	0.524609	0.146851	0.0533229	0.634122	0.102199	2.24655e-05	1.87655e-05	9.71133e-06	0.00013559	2.01786e-05	5.69004e-05
5-hydroxy-3-indoleacetic acid	8.60586	C05635	cfr04726|cfr00380	Serotonergic synapse|Tryptophan metabolism	GC	780	346.133	20.471		HMDB0000763	Organoheterocyclic compounds	Indoles and derivatives	Indolyl carboxylic acids and derivatives	65.4					1.74444	1.3223e-05	9.50021e-05	389.602	0.0103917	0.0154523	0.00885135	0.0125792	0.0124643	0.00574306	3.87568e-05	3.09801e-05	4.41498e-06	3.89924e-05	2.74715e-05	2.74579e-05
Xanthurenic acid	5.02654	C02470	cfr00380	Tryptophan metabolism	GC	918	406.1	22.77		HMDB0000881	Organoheterocyclic compounds	Quinolines and derivatives	Quinoline carboxylic acids	87.5					1.29314	0.00644231	0.0108424	32.594	0.00342525	0.00476411	0.0164871	0.00450559	0.00505195	0.0127758	8.81377e-05	0.000360845	0.000123466	0.000506855	0.000175416	0.000187561

## Sheet: Table S5
Table S5 19 steroid metabolites
Metabolites	log2(FC)	KEGG	ID Annotation	Annotation	Dataclass	ID	m/z	Retention time (min)	Ion mode	Compound ID	Super Class	Class	Sub Class	Score	Fragmentation Score	Adducts	Formula	Mass Error (ppm)	VIP	P-value	adj.P-value	FC	H1-1	H1-2	H1-3	H2-4	H2-5	H2-6	NC1	NC2	NC3	NC4	NC5	NC6
Neryl diphosphate	14.7041	C05847	cfr00130	Ubiquinone and other terpenoid-quinone biosynthesis	LC	2.38_359.0651m/z	359.065	2.38002	neg	LMPR0102010002	Lipids and lipid-like molecules	Prenol lipids	Isoprenoid phosphates	47.7	46.7	M+FA-H	C10H20O7P2	-4.77902	2.66938	2.14138e-09	1.65655e-07	26691.9	443216	462357	569612	438187	572046	516181	6.36381e-07	6.36381e-07	6.36381e-07	6.36381e-07	112.454	6.36381e-07
Chenodeoxycholic acid	7.96028	C02528	cfr00120	Primary bile acid biosynthesis	GC	965	286.189	23.525		HMDB0000518	Lipids and lipid-like molecules	Steroids and steroid derivatives	Bile acids, alcohols and derivatives	79.3					1.71626	4.88899e-09	2.85395e-07	249.049	0.0631859	0.0836505	0.07235	0.0752535	0.0759832	0.0574904	0.000564942	0.000463611	0.000301524	1.72832e-05	2.55058e-05	0.000345327
Testosterone	7.63303	C00535	cfr04913|cfr05215|cfr01522|cfr04929|cfr05200|cfr00140	Ovarian steroidogenesis|Prostate cancer|Endocrine resistance|GnRH secretion|Pathways in cancer|Steroid hormone biosynthesis	LC	12.06_271.2057m/z	271.206	12.0551	pos	HMDB0000234	Lipids and lipid-like molecules	Steroids and steroid derivatives	Androstane steroids	53.5	70.2	M+H-H2O	C19H28O2	0.358091	3.87292	7.93064e-05	0.0002704	198.505	1.28542e+06	1.56893e+06	891487	1.63184e+06	1.13145e+06	452509	10305.3	5489.27	4053.08	2819	6823.53	5580.04
trans-Dehydroandrosterone	7.16279	C01227	cfr04913|cfr00140	Ovarian steroidogenesis|Steroid hormone biosynthesis	LC	8.64_289.2163m/z	289.216	8.644	pos	24048	Lipids and lipid-like molecules	Steroids and steroid derivatives	Androstane steroids	53.4	70.2	M+H	C19H28O2	0.48718	1.80125	1.27669e-11	6.63127e-09	143.289	214037	223367	211282	239798	220931	253829	2368.64	1608.03	1556.7	700.558	1246.61	2033.4
Ergosterol	6.55478	C01694	cfr00100	Steroid biosynthesis	GC	915	337.086	22.729		HMDB0000878	Lipids and lipid-like molecules	Steroids and steroid derivatives	Ergostane steroids	70.4					1.48302	0.0152762	0.0231623	94.0124	0.00568232	0.00954355	0.0374686	0.00779967	0.00873559	0.0172984	6.23053e-05	5.18471e-05	0.000214302	0.000187086	0.000209952	0.000194897
Beta-tocopherol	6.49451	C14152	cfr00130	Ubiquinone and other terpenoid-quinone biosynthesis	GC	853	488.133	21.695		HMDB0006335	Lipids and lipid-like molecules	Prenol lipids	Quinone and hydroquinone lipids	63.2					1.63901	0.000893836	0.00211913	90.1661	0.000723009	0.00140128	0.00282803	0.000938477	0.00114059	0.00195378	5.21638e-05	2.23476e-08	2.00649e-05	1.36791e-05	1.36988e-05	2.23476e-08
Lathosterol	5.99674	C01189	cfr00100	Steroid biosynthesis	GC	1163	458.382	28.696		HMDB0001170	Lipids and lipid-like molecules	Steroids and steroid derivatives	Cholestane steroids	94.5					1.46482	7.52931e-08	2.70476e-06	63.8557	0.0122347	0.0127499	0.0148941	0.0175388	0.0169091	0.011695	0.000253693	0.000212666	0.00028556	0.000378839	0.000196781	1.95861e-05
Squalene	4.98235	C00751	cfr00100	Steroid biosynthesis	GC	1095	95	25.878		HMDB0000256	Lipids and lipid-like molecules	Prenol lipids	Triterpenoids	89.1					1.30097	0.000158392	0.000596525	31.6109	0.0129294	0.0144963	0.0202591	0.0335901	0.0341602	0.0330555	0.00062325	0.0011415	0.000550437	0.000878809	0.000725421	0.000778034
Delta-tocopherol	4.47193	C14151	cfr00130	Ubiquinone and other terpenoid-quinone biosynthesis	GC	793	107	20.697		HMDB0002902	Lipids and lipid-like molecules	Prenol lipids	Quinone and hydroquinone lipids	73.8					1.10647	0.00753722	0.0123939	22.1914	0.0055632	0.00970278	0.00109115	0.0067425	0.00672394	0.00059265	0.000289637	0.000254683	0.000141688	0.00020583	0.000114399	0.000364393
Beta-sitosterol	3.27384	C01753	cfr00100	Steroid biosynthesis	GC	943	93	23.164		HMDB0000852	Lipids and lipid-like molecules	Steroids and steroid derivatives	Stigmastanes and derivatives	81.4					1.06225	2.07161e-06	2.19873e-05	9.67218	0.00516684	0.00770061	0.00655302	0.00692546	0.00689815	0.00389933	0.000492823	0.000711618	0.000709238	0.000731964	0.000598822	0.000595766
L-Acetylcarnitine	2.46835	C02571	cfr04931	Insulin resistance	LC	0.80_203.1160n	204.123	0.8042	pos	HMDB0000201	Lipids and lipid-like molecules	Fatty Acyls	Fatty acid esters	43.5	23.4	M+H, M+Na, M+H-H2O	C9H17NO4	1.30527	1.19288	0.00204825	0.00392447	5.53409	193105	243336	99527.5	202487	85064.7	84857.2	25973	14492.9	74248.4	19483.4	11693.9	18250.7
16α,17β-Estriol 16-(β-D-glucuronide)	2.35794	C05504	cfr00140	Steroid hormone biosynthesis	LC	1.12_464.2011n	465.208	1.11563	pos	43170	Lipids and lipid-like molecules	Steroids and steroid derivatives	Steroidal glycosides	39.8	15.7	M+H, M+Na	C24H32O9	-7.62569	1.19122	0.00610019	0.00992964	5.12636	173910	273830	144496	217309	133244	46852.7	38156.5	1664.01	136693	10919.8	3153.55	2462.24
5alpha-cholesta-7,24-dien-3beta-ol	-2.98961	C05439	cfr00100	Steroid biosynthesis	LC	13.09_384.3394n	385.346	13.0948	pos	LMST01010206	Lipids and lipid-like molecules	Steroids and steroid derivatives	Cholestane steroids	45.4	31.6	M+H-H2O, M+H	C27H44O	0.425439	3.08166	1.61923e-05	7.73629e-05	0.125903	54978.2	33278.4	44941	50043.8	335315	89833.2	1.00291e+06	655261	822447	523018	821700	1.00688e+06
Desmosterol	-3.68373	C01802	cfr00100	Steroid biosynthesis	LC	14.67_384.3394n	367.336	14.6684	pos	HMDB0002719	Lipids and lipid-like molecules	Steroids and steroid derivatives	Cholestane steroids	52.4	66.6	M+H-H2O, M+H	C27H44O	0.449325	2.09608	1.437e-05	7.05789e-05	0.0778191	27728	14428.6	20502.5	22871.1	45269	33553.2	340973	281056	354437	231269	376900	527345
7-dehydro-desmosterol	-4.42811	C05107	cfr00100	Steroid biosynthesis	LC	10.94_365.3205m/z	365.321	10.9362	pos	LMST01010121	Lipids and lipid-like molecules	Sterol Lipids	Sterols	50.4	58.5	M+H-H2O	C27H42O	0.696058	1.02084	3.07775e-06	2.26594e-05	0.0464522	4686.5	1902.83	2137.46	2071.43	8453.42	2807.26	96536.5	65101.9	81972	46301.3	93081.7	91879.8
alpha-tocotrienol	-4.78454	C14153	cfr00130	Ubiquinone and other terpenoid-quinone biosynthesis	LC	10.73_424.3342n	463.288	10.7263	pos	LMPR02020054	Lipids and lipid-like molecules	Prenol lipids	Quinone and hydroquinone lipids	41.5	10.9	M+NH4, M+K	C29H44O2	0.049272	1.80798	3.81928e-06	2.64315e-05	0.0362836	9044.99	8085.74	6994.03	7651.27	16152.4	5696.98	268532	210529	288689	131876	296103	282222
Estriol-3-glucuronide	2.25943				LC	0.80_464.2013n	465.209	0.8042	pos	61655	Lipids and lipid-like molecules	Steroids and steroid derivatives	Steroidal glycosides	43.2	29.3	M+H, M+Na	C24H32O9	-7.16595	2.05151	0.034046	0.0438126	4.78803	843835	996311	314596	1.10519e+06	106722	236803	150066	14058.1	515541	45849.5	16071.3	11012.3
Creatine	2.76663	C00300	cfr00260|cfr00330	Glycine, serine and threonine metabolism|Arginine and proline metabolism	LC	0.75_131.0696n	132.077	0.75195	pos	7	Organic acids and derivatives	Carboxylic acids and derivatives	Amino acids, peptides, and analogues	55.3	82.3	M+H, M+K, M+Na, M+H-H2O	C4H9N3O2	1.29899	6.33171	3.30399e-06	2.38351e-05	6.80516	3.01139e+06	4.38593e+06	4.08184e+06	3.29979e+06	3.57383e+06	2.29834e+06	643092	492018	348767	376406	330068	844275
methylheptenone	2.95858	C07287			LC	4.46_126.1049n	109.102	4.46293	pos	44779	Organic oxygen compounds	Organooxygen compounds	Carbonyl compounds	50.1	56.5	M+H-H2O, M+H	C8H14O	3.82332	1.19631	0.000246481	0.000673119	7.77358	81012.6	93531.6	149421	92069.2	209325	158418	15192.7	16341.2	16690.5	18726.4	17417.6	16457.5
